# Supplementary material for: A reduced VWA domain-containing proteasomal ubiquitin receptor of Giardia lamblia localizes to the flagellar pore regions in microtubule-dependent manner
Source: Parasit Vectors. 2015 Feb 24;8:120. doi: 10.1186/s13071-015-0737-1 (PMC4352536; doi:10.1186/s13071-015-0737-1)
Supplement: Additional file 3: Video 1. — 3D-reconstruction of GlRpn10 localization in trophozoites. [file 13071_2015_737_MOESM3_ESM.zip]

Archive with 1 entries (1 files):
- 13071_2015_737 _MOESM3_ESM.wmv
